# Supplementary material for: An annotated chromosome-scale reference genome for Eastern black-eared wheatear (Oenanthe melanoleuca)
Source: G3 (Bethesda). 2023 Apr 25;13(6):jkad088. doi: 10.1093/g3journal/jkad088 (PMC10234393; doi:10.1093/g3journal/jkad088)
Supplement: jkad088_Supplementary_Data [file jkad088_supplementary_data.zip]

Archive with 6 entries (6 files):
- Figure-S1.pdf
- Figure-S2_new.jpeg
- File-S1_oenMel_rm1.2.fasta
- File-S2_oenMel.fasta.out.k2p.gz
- Table-S1_oenMel.fasta.tbl
- List and captions of supplementary materials.pdf
